# Supplementary material for: Zeb1 and SK3 Channel Are Up-Regulated in Castration-Resistant Prostate Cancer and Promote Neuroendocrine Differentiation
Source: Cancers (Basel). 2021 Jun 12;13(12):2947. doi: 10.3390/cancers13122947 (PMC8231145; doi:10.3390/cancers13122947)
Supplement: Supplementary file 1 [file cancers-13-02947-s001.zip]

Archive with 1 entries (1 files):
- cancers-1227942-supplementary.pdf
